# Supplementary material for: 4-Methyl­morpholinium bromide
Source: Acta Crystallogr Sect E Struct Rep Online. 2010 May 15;66(Pt 6):o1375. doi: 10.1107/S1600536810017447 (PMC2979363; doi:10.1107/S1600536810017447)
Supplement: Supplementary file 1 [file e-66-o1375-sup1.cif]

##############################################################################
###                                                                        ###
###        Electronic paper (Acta Crystallographica Section E)             ###
###                                                                        ###
##############################################################################
#                                                                            #
# This CIF contains the data in a paper accepted for publication in Acta     #
# Crystallographica Section E. It conforms to the requirements of Notes      #
# for Authors for Section E, and has been peer reviewed under the auspices   #
# of the IUCr Commission on Journals.                                        #
#                                                                            #
# Full details of the Crystallographic Information File format               #
# are given in the paper "The Crystallographic Information File (CIF):       #
# a New Standard Archive File for Crystallography" by S. R. Hall, F. H.      #
# Allen and I. D. Brown [Acta Cryst. (1991), A47, 655-685].                  #
#                                                                            #
# The current version of the core CIF dictionary is obtainable from          #
# ftp://ftp.iucr.org/pub/cif_core.dic. The current version number is 2.4.    #
#                                                                            #
# Software is freely available for graphical display of the structure(s) in  #
# this CIF.  For information consult the CIF home page http://www.iucr.org/  #
# cif/home.html                                                              #
#                                                                            #
# This file may be used for bona fide research purposes within the           #
# scientific community so long as proper attribution is given to the journal # 
# article from which it was obtained.                                        #
#                                                                            #
##############################################################################
                                             
data_I
_audit_creation_method     SHELXL-97
_chemical_name_systematic
;
4-Methylmorpholinium bromide
;
_chemical_name_common     ?
_chemical_formula_moiety     'C5 H12 N O +, Br -'
_chemical_formula_sum     'C5 H12 Br N O'
_chemical_formula_iupac     'C5 H12 N O +, Br -'
_chemical_formula_weight     182.07
_chemical_melting_point     ?
_symmetry_cell_setting     monoclinic
_symmetry_space_group_name_H-M     'P 21/m'
_symmetry_space_group_name_Hall     '-P 2yb'
loop_
    _symmetry_equiv_pos_as_xyz
    'x, y, z'
    '-x, y+1/2, -z'
    '-x, -y, -z'
    'x, -y-1/2, z'
_cell_length_a     7.3282(15)
_cell_length_b     7.4170(15)
_cell_length_c     7.3928(15)
_cell_angle_alpha     90.00
_cell_angle_beta     92.72(3)
_cell_angle_gamma     90.00
_cell_volume     401.37(14)
_cell_formula_units_Z     2
_cell_measurement_reflns_used     0
_cell_measurement_theta_min     3.825
_cell_measurement_theta_max     27.48
_cell_measurement_temperature     293(2)
_exptl_crystal_description     'Prism'
_exptl_crystal_colour     'Colourless'
_exptl_crystal_size_max     0.4000
_exptl_crystal_size_mid     0.3000
_exptl_crystal_size_min     0.2000
_exptl_crystal_density_diffrn     1.506
_exptl_crystal_density_meas     ?
_exptl_crystal_density_method     'not measured'
_exptl_crystal_F_000     184
_exptl_absorpt_coefficient_mu     5.041
_exptl_absorpt_correction_type     'multi-scan'
_exptl_absorpt_process_details     '(<i>CrystalClear</i>; Rigaku, 2005)'
_exptl_absorpt_correction_T_min     0.178
_exptl_absorpt_correction_T_max     0.365
_exptl_special_details
;
;
_diffrn_ambient_temperature     293(2)
_diffrn_radiation_type     MoK\a
_diffrn_radiation_wavelength     0.71073
_diffrn_radiation_source     'fine-focus sealed tube'
_diffrn_radiation_monochromator     graphite
_diffrn_measurement_device_type     'Rigaku Mercury2'
_diffrn_measurement_method     'CCD_Profile_fitting'
_diffrn_detector_area_resol_mean     13.6612
_diffrn_reflns_number     4192
_diffrn_reflns_av_R_equivalents     0.0456
_diffrn_reflns_av_sigmaI/netI     0.0365
_diffrn_reflns_theta_min     3.83
_diffrn_reflns_theta_max     27.48
_diffrn_reflns_theta_full     27.48
_diffrn_measured_fraction_theta_max     0.997
_diffrn_measured_fraction_theta_full     0.997
_diffrn_reflns_limit_h_min     -9
_diffrn_reflns_limit_h_max     9
_diffrn_reflns_limit_k_min     -9
_diffrn_reflns_limit_k_max     9
_diffrn_reflns_limit_l_min     -9
_diffrn_reflns_limit_l_max     9
_diffrn_standards_number     ?
_diffrn_standards_interval_count     .
_diffrn_standards_interval_time     .
_diffrn_standards_decay_%     ?
_refine_special_details
;
Refinement of <i>F</i>^2^ against ALL reflections. The weighted <i>R</i>-factor
wR and goodness of fit <i>S</i> are based on <i>F</i>^2^, conventional
<i>R</i>-factors <i>R</i> are based on <i>F</i>, with <i>F</i> set to zero for
negative <i>F</i>^2^. The threshold expression of <i>F</i>^2^ >
\s(<i>F</i>^2^) is used only for calculating <i>R</i>-factors(gt) etc. and is
not relevant to the choice of reflections for refinement. <i>R</i>-factors
based on <i>F</i>^2^ are statistically about twice as large as those based on
<i>F</i>, and <i>R</i>- factors based on ALL data will be even larger.
;
_reflns_number_total     995
_reflns_number_gt     866
_reflns_threshold_expression     I>2sigma(I)
_refine_ls_structure_factor_coef     Fsqd
_refine_ls_matrix_type     full
_refine_ls_R_factor_all     0.0455
_refine_ls_R_factor_gt     0.0367
_refine_ls_wR_factor_gt     0.0931
_refine_ls_wR_factor_ref     0.0984
_refine_ls_goodness_of_fit_ref     0.970
_refine_ls_restrained_S_all     0.970
_refine_ls_number_reflns     995
_refine_ls_number_parameters     50
_refine_ls_number_restraints     0
_refine_ls_hydrogen_treatment     constr
_refine_ls_weighting_scheme     calc
_refine_ls_weighting_details
         'calc w=1/[\s^2^(Fo^2^)+(0.0636P)^2^+0.1157P] where P=(Fo^2^+2Fc^2^)/3'
_atom_sites_solution_hydrogens     geom
_atom_sites_solution_primary     direct
_atom_sites_solution_secondary     difmap
_refine_ls_shift/su_max     0.000
_refine_ls_shift/su_mean     0.000
_refine_diff_density_max     0.333
_refine_diff_density_min     -0.722
_refine_ls_extinction_method     none
_refine_ls_extinction_coef     ?
loop_
    _atom_type_symbol
    _atom_type_description
    _atom_type_scat_dispersion_real
    _atom_type_scat_dispersion_imag
    _atom_type_scat_source
    'C' 'C' 0.0033 0.0016
                         'International Tables Vol C Tables 4.2.6.8 and 6.1.1.4'
    'H' 'H' 0.0000 0.0000
                         'International Tables Vol C Tables 4.2.6.8 and 6.1.1.4'
    'Br' 'Br' -0.2901 2.4595
                         'International Tables Vol C Tables 4.2.6.8 and 6.1.1.4'
    'N' 'N' 0.0061 0.0033
                         'International Tables Vol C Tables 4.2.6.8 and 6.1.1.4'
    'O' 'O' 0.0106 0.0060
                         'International Tables Vol C Tables 4.2.6.8 and 6.1.1.4'
_computing_data_collection     '<i>CrystalClear</i> (Rigaku, 2005)'
_computing_cell_refinement     '<i>CrystalClear</i> (Rigaku, 2005)'
_computing_data_reduction     '<i>CrystalClear</i> (Rigaku, 2005)'
_computing_structure_solution     '<i>SHELXS97</i> (Sheldrick, 2008)'
_computing_structure_refinement     '<i>SHELXL97</i> (Sheldrick, 2008)'
_computing_molecular_graphics     '<i>SHELXTL</i>/<i>PC</i> (Sheldrick, 2008)'
_computing_publication_material     '<i>PRPKAPPA</i> (Ferguson, 1999)'
loop_
    _atom_site_type_symbol
    _atom_site_label
    _atom_site_fract_x
    _atom_site_fract_y
    _atom_site_fract_z
    _atom_site_U_iso_or_equiv
    _atom_site_adp_type
    _atom_site_calc_flag
    _atom_site_refinement_flags
    _atom_site_occupancy
    _atom_site_disorder_assembly
    _atom_site_disorder_group
    O O1 0.5268(5) 0.7500 0.3399(6) 0.0810(14) Uani d S 1 . .
    N N1 0.1476(4) 0.7500 0.2465(5) 0.0352(7) Uani d S 1 . .
    H H1B 0.1507 0.7500 0.1250 0.062(16) Uiso d SR 1 . .
    C C1 0.4418(5) 0.5939(7) 0.2671(6) 0.0749(13) Uani d . 1 . .
    H H1A 0.4478 0.5968 0.1377 0.096(16) Uiso d R 1 . .
    H H1C 0.5054 0.4884 0.3106 0.110(18) Uiso d R 1 . .
    C C2 0.2434(4) 0.5854(5) 0.3149(5) 0.0488(8) Uani d . 1 . .
    H H2A 0.1864 0.4810 0.2604 0.054(10) Uiso d R 1 . .
    H H2B 0.2359 0.5765 0.4438 0.059(11) Uiso d R 1 . .
    C C5 -0.0464(6) 0.7500 0.2948(7) 0.0484(11) Uani d S 1 . .
    H H5A -0.1058 0.6449 0.2455 0.061(11) Uiso d R 1 . .
    H H5B -0.0534 0.7500 0.4234 0.059(16) Uiso d SR 1 . .
    Br Br1 0.15472(6) 0.7500 -0.18624(5) 0.0464(2) Uani d S 1 . .
loop_
    _atom_site_aniso_label
    _atom_site_aniso_U_11
    _atom_site_aniso_U_22
    _atom_site_aniso_U_33
    _atom_site_aniso_U_12
    _atom_site_aniso_U_13
    _atom_site_aniso_U_23
    O1 0.0332(17) 0.143(4) 0.066(3) 0.000 -0.0037(18) 0.000
    N1 0.0288(16) 0.047(2) 0.0300(17) 0.000 0.0003(13) 0.000
    C1 0.047(2) 0.116(4) 0.062(3) 0.034(2) 0.0023(18) -0.007(3)
    C2 0.0464(17) 0.0512(19) 0.0482(19) 0.0130(15) -0.0023(13) -0.0017(15)
    C5 0.032(2) 0.056(3) 0.057(3) 0.000 0.004(2) 0.000
    Br1 0.0608(3) 0.0470(3) 0.0314(3) 0.000 0.0005(2) 0.000
_geom_special_details
;
All esds (except the esd in the dihedral angle between two l.s. planes) are
estimated using the full covariance matrix. The cell esds are taken into
account individually in the estimation of esds in distances, angles and
torsion angles; correlations between esds in cell parameters are only used
when they are defined by crystal symmetry. An approximate (isotropic)
treatment of cell esds is used for estimating esds involving l.s. planes.
;
loop_
    _geom_bond_atom_site_label_1
    _geom_bond_atom_site_label_2
    _geom_bond_site_symmetry_2
    _geom_bond_distance
    _geom_bond_publ_flag
    O1 C1 . 1.409(5) ?
    O1 C1 4_575 1.409(5) ?
    N1 C5 . 1.482(5) ?
    N1 C2 4_575 1.485(4) ?
    N1 C2 . 1.485(4) ?
    N1 H1B . 0.8997 ?
    C1 C2 . 1.514(5) ?
    C1 H1A . 0.9600 ?
    C1 H1C . 0.9578 ?
    C2 H2A . 0.9597 ?
    C2 H2B . 0.9596 ?
    C5 H5A . 0.9562 ?
    C5 H5B . 0.9550 ?
loop_
    _geom_angle_atom_site_label_1
    _geom_angle_atom_site_label_2
    _geom_angle_atom_site_label_3
    _geom_angle_site_symmetry_1
    _geom_angle_site_symmetry_3
    _geom_angle
    _geom_angle_publ_flag
    C1 O1 C1 . 4_575 110.5(4) ?
    C5 N1 C2 . 4_575 111.2(2) ?
    C5 N1 C2 . . 111.2(2) ?
    C2 N1 C2 4_575 . 110.6(3) ?
    C5 N1 H1B . . 108.1 ?
    C2 N1 H1B 4_575 . 107.8 ?
    C2 N1 H1B . . 107.8 ?
    O1 C1 C2 . . 110.9(3) ?
    O1 C1 H1A . . 108.8 ?
    C2 C1 H1A . . 108.9 ?
    O1 C1 H1C . . 110.1 ?
    C2 C1 H1C . . 110.2 ?
    H1A C1 H1C . . 108.0 ?
    N1 C2 C1 . . 109.3(3) ?
    N1 C2 H2A . . 109.3 ?
    C1 C2 H2A . . 109.9 ?
    N1 C2 H2B . . 110.3 ?
    C1 C2 H2B . . 109.6 ?
    H2A C2 H2B . . 108.4 ?
    N1 C5 H5A . . 109.4 ?
    N1 C5 H5B . . 109.7 ?
    H5A C5 H5B . . 109.5 ?
loop_
    _geom_torsion_atom_site_label_1
    _geom_torsion_atom_site_label_2
    _geom_torsion_atom_site_label_3
    _geom_torsion_atom_site_label_4
    _geom_torsion_site_symmetry_1
    _geom_torsion_site_symmetry_2
    _geom_torsion_site_symmetry_3
    _geom_torsion_site_symmetry_4
    _geom_torsion
    _geom_torsion_publ_flag
    C1 O1 C1 C2 4_575 . . . -61.8(5) ?
    C5 N1 C2 C1 . . . . -178.4(3) ?
    C2 N1 C2 C1 4_575 . . . -54.4(4) ?
    O1 C1 C2 N1 . . . . 57.8(4) ?
loop_
    _geom_hbond_atom_site_label_D
    _geom_hbond_atom_site_label_H
    _geom_hbond_atom_site_label_A
    _geom_hbond_site_symmetry_A
    _geom_hbond_distance_DH
    _geom_hbond_distance_HA
    _geom_hbond_distance_DA
    _geom_hbond_angle_DHA
    N1 H1B Br1 . 0.90 2.30 3.202(4) 179.3
data_global
_journal_date_recd_electronic     2010-05-08
_journal_date_accepted     2010-05-12
_journal_name_full     'Acta Crystallographica, Section E'
_journal_year     2010
_journal_volume     66
_journal_issue      6
_journal_page_first     o1375
_journal_page_last     o1375
_journal_paper_category     QO
_journal_coeditor_code     NG2770
_publ_contact_author_name     'Ji-yuan,Yao*'
_publ_contact_author_address
;
Ordered Matter Science Research Center, Southeast UniVersity,
Nanjing 210096, P. R. China
;
_publ_contact_author_email     'yaojiyuan520@163.com'
_publ_contact_author_fax     '86-25-52090626'
_publ_contact_author_phone     '86-25-52090626'
_publ_section_title
;
4-Methylmorpholinium bromide
;
loop_
    _publ_author_name
    _publ_author_footnote
    _publ_author_address
    'Yao, Ji-Yuan' .
;
Ordered Matter Science Research Center,
College of Chemistry and Chemical Engineering
Southeast University,
Nanjing 210096, People's Republic of China
;
