# Supplementary material for: 4-Methyl­morpholinium bromide
Source: Acta Crystallogr Sect E Struct Rep Online. 2010 May 15;66(Pt 6):o1375. doi: 10.1107/S1600536810017447 (PMC2979363; doi:10.1107/S1600536810017447)
Supplement: Supplementary file 2 [file e-66-o1375-Isup2.hkl]

# 
# h,k,l, Fc-squared, Fo-squared, sigma(Fo-squared) and status flag 
# 
data_I
_shelx_title ' 2 in P2(1)                      P21/m' 
_shelx_refln_list_code          4 
_shelx_F_calc_maximum       96.51 
_exptl_crystal_F_000       184.00 
_reflns_d_resolution_high  0.7701 
 
loop_ 
 _symmetry_equiv_pos_as_xyz 
 'x, y, z' 
 '-x, y+1/2, -z' 
 '-x, -y, -z' 
 'x, -y-1/2, z' 
 
_cell_length_a     7.3282 
_cell_length_b     7.4170 
_cell_length_c     7.3928 
_cell_angle_alpha  90.000 
_cell_angle_beta   92.720 
_cell_angle_gamma  90.000 
 
_shelx_F_squared_multiplier     1.000 
 
loop_ 
 _refln_index_h 
 _refln_index_k 
 _refln_index_l 
 _refln_F_squared_calc 
 _refln_F_squared_meas 
 _refln_F_squared_sigma 
 _refln_observed_status 
   2   0   0       52.50       48.79      2.72 o 
   3   0   0     4696.52     4057.44     72.11 o 
   4   0   0      170.36      168.08      9.46 o 
   5   0   0        8.00       10.54      1.46 o 
   6   0   0      194.40      203.67      6.78 o 
   7   0   0      162.50      140.68      5.96 o 
   8   0   0        0.53       -0.46      2.76 o 
   9   0   0       13.28        5.15      4.30 o 
   1   1   0     4998.94     3176.35     30.43 o 
   2   1   0     2683.53     2342.85     43.60 o 
   3   1   0        2.08        3.89      1.39 o 
   4   1   0     1007.88     1047.69     15.72 o 
   5   1   0      880.57      931.53     16.30 o 
   6   1   0      122.15      110.12      5.45 o 
   7   1   0        5.77       14.00      1.86 o 
   8   1   0       90.82       80.77      6.14 o 
   9   1   0       11.24       18.46      5.97 o 
   0   2   0     4747.75     3713.67     40.53 o 
   1   2   0     1819.99     1768.91     30.76 o 
   2   2   0        4.69        6.59      0.61 o 
   3   2   0     1903.61     1863.27     27.09 o 
   4   2   0      618.74      620.13     11.51 o 
   5   2   0        4.36        6.59      1.04 o 
   6   2   0      450.31      456.49     10.03 o 
   7   2   0       98.90       82.78      4.17 o 
   8   2   0        0.57        2.98      2.89 o 
   9   2   0       37.27       23.40      5.79 o 
   1   3   0      641.55      651.81      8.53 o 
   2   3   0     2410.49     2235.95     41.18 o 
   3   3   0       39.34       52.90      2.78 o 
   4   3   0      232.76      250.08      5.69 o 
   5   3   0     1340.63     1322.24     26.19 o 
   6   3   0       48.86       46.37      2.44 o 
   7   3   0       16.15       19.30      2.65 o 
   8   3   0       82.35       73.33      6.72 o 
   9   3   0        2.08        2.49      5.59 o 
   0   4   0     1903.03     1873.34     65.44 o 
   1   4   0      766.98      820.48     12.20 o 
   2   4   0       43.25       37.62      1.60 o 
   3   4   0      920.80      927.98     18.56 o 
   4   4   0      402.05      407.68      9.17 o 
   5   4   0        4.63        7.90      1.92 o 
   6   4   0      238.72      231.63      7.71 o 
   7   4   0       54.06       52.02      4.79 o 
   8   4   0        0.07        1.18      3.44 o 
   1   5   0      841.81      805.84     20.82 o 
   2   5   0      719.31      741.41     14.30 o 
   3   5   0        7.66       12.14      2.32 o 
   4   5   0      254.68      259.35      8.17 o 
   5   5   0      287.01      279.21     13.61 o 
   6   5   0       26.59       27.42      3.09 o 
   7   5   0        1.14        3.62      2.56 o 
   8   5   0       31.12       28.71      7.95 o 
   0   6   0     1128.18     1116.23     47.23 o 
   1   6   0      179.33      179.37      7.63 o 
   2   6   0       70.12       67.69      3.35 o 
   3   6   0      365.06      339.26     10.37 o 
   4   6   0       66.51       69.26      4.16 o 
   5   6   0        5.81        6.02      2.14 o 
   6   6   0       31.04       30.08      4.17 o 
   7   6   0       33.39       35.99      8.03 o 
   1   7   0      263.53      245.20     11.73 o 
   2   7   0      204.65      194.60      9.47 o 
   3   7   0        2.17       -1.77      2.23 o 
   4   7   0       82.91       77.49      6.53 o 
   5   7   0       72.91       71.01      6.32 o 
   6   7   0       21.71       20.89      7.22 o 
   0   8   0      178.26      177.58     16.17 o 
   1   8   0       59.54       66.17      6.74 o 
   2   8   0        5.81        6.50      5.11 o 
   3   8   0       87.16       79.08      6.98 o 
   4   8   0       39.06       42.22      5.76 o 
   5   8   0        0.02       -1.15      3.48 o 
   1   9   0       29.55       31.35      5.58 o 
   2   9   0       50.99       53.50      6.62 o 
   3   9   0        4.89        2.92      4.93 o 
  -9   0   1       15.38       16.52      5.57 o 
  -8   0   1       43.12       35.75      6.79 o 
  -7   0   1       17.42       17.98      4.58 o 
  -6   0   1      117.95      104.68      4.85 o 
  -5   0   1      640.12      647.44     14.96 o 
  -4   0   1      141.70      176.02      4.42 o 
  -3   0   1      879.40      955.58     13.85 o 
  -2   0   1     3229.81     2818.04     21.98 o 
  -1   0   1       31.73       29.90      1.30 o 
   1   0   1     1057.25     1010.52     17.82 o 
   2   0   1     1450.89     1440.60     20.76 o 
   3   0   1       17.98       22.38      1.66 o 
   4   0   1      584.49      561.72     16.01 o 
   5   0   1      408.34      423.06     11.72 o 
   6   0   1       15.78       19.34      2.43 o 
   7   0   1      217.00      221.04     18.37 o 
   8   0   1       33.66       30.79      4.97 o 
  -9   1   1        1.34        6.30      9.17 o 
  -8   1   1       10.28       10.07      3.07 o 
  -7   1   1      160.91      173.05      8.40 o 
  -6   1   1      104.81      105.25      5.29 o 
  -5   1   1        6.14        6.04      1.01 o 
  -4   1   1     1332.84     1399.57     20.15 o 
  -3   1   1      169.38      148.32      5.18 o 
  -2   1   1      113.98      129.95      3.05 o 
  -1   1   1     2630.71     2451.98     23.06 o 
   0   1   1       20.77       23.98      0.73 o 
   1   1   1      251.10      295.31      5.24 o 
   2   1   1     2367.66     2223.30     24.60 o 
   3   1   1     1139.12     1193.71     18.13 o 
   4   1   1      319.27      316.93      8.23 o 
   5   1   1      194.46      191.90      5.27 o 
   6   1   1      316.86      319.81     12.85 o 
   7   1   1       12.15       14.79      2.23 o 
   8   1   1        4.77        7.99      2.58 o 
   9   1   1       21.42       33.77     16.50 o 
  -9   2   1       13.41       10.68      4.01 o 
  -8   2   1       19.26       32.80      8.86 o 
  -7   2   1        5.45       14.79      4.83 o 
  -6   2   1       74.45       71.71      3.24 o 
  -5   2   1      135.03      116.51      2.88 o 
  -4   2   1       95.14       84.12      2.73 o 
  -3   2   1      643.87      688.96     11.75 o 
  -2   2   1     2261.73     2189.24     32.11 o 
  -1   2   1     1118.36     1149.18     13.44 o 
   0   2   1      378.06      375.43      4.94 o 
   1   2   1     3718.64     3204.81     36.01 o 
   2   2   1      247.53      257.03      4.45 o 
   3   2   1        8.60        9.43      0.82 o 
   4   2   1      861.00      910.72     18.59 o 
   5   2   1       30.37       29.46      2.09 o 
   6   2   1        0.01        1.98      1.67 o 
   7   2   1      119.64      115.09      5.44 o 
   8   2   1       28.73       28.67      5.32 o 
   9   2   1        3.69        3.61      7.86 o 
  -9   3   1        4.74        2.32      4.15 o 
  -8   3   1        5.65        5.01      3.13 o 
  -7   3   1      116.84      105.84      5.17 o 
  -6   3   1        5.72        7.95      2.03 o 
  -5   3   1        5.32       12.25      2.14 o 
  -4   3   1      433.08      443.71      8.61 o 
  -3   3   1      640.11      654.06     14.75 o 
  -2   3   1       49.76       61.36      1.71 o 
  -1   3   1     1051.02     1029.18     18.93 o 
   0   3   1     1895.24     1866.69     34.40 o 
   1   3   1      121.45      129.39      2.63 o 
   2   3   1     1405.60     1394.75     20.02 o 
   3   3   1      830.52      753.19     17.54 o 
   4   3   1       19.69       30.66      1.71 o 
   5   3   1       97.51      101.37      4.29 o 
   6   3   1       55.09       54.39      3.53 o 
   7   3   1       38.59       37.10      3.20 o 
   8   3   1        2.35        8.43      5.77 o 
  -8   4   1        7.93       13.14      4.10 o 
  -7   4   1        4.98        8.30      3.59 o 
  -6   4   1       70.42       74.24      5.38 o 
  -5   4   1       54.27       60.03      3.39 o 
  -4   4   1       42.82       40.69      2.30 o 
  -3   4   1      283.57      296.69      7.40 o 
  -2   4   1      901.81      896.47     16.86 o 
  -1   4   1      370.25      376.16      6.25 o 
   0   4   1      166.43      180.80      4.30 o 
   1   4   1     1365.99     1373.51     29.83 o 
   2   4   1      136.08      129.50      4.18 o 
   3   4   1       10.66       11.34      1.18 o 
   4   4   1      387.01      399.51      8.88 o 
   5   4   1       20.38       22.62      2.42 o 
   6   4   1        2.08        5.19      1.97 o 
   7   4   1       79.03       75.91      5.13 o 
   8   4   1       15.44       20.18      5.43 o 
  -8   5   1        5.20        2.55      3.90 o 
  -7   5   1       50.83       49.95      4.50 o 
  -6   5   1       44.46       52.57      4.67 o 
  -5   5   1       21.46       22.00      2.37 o 
  -4   5   1      265.95      250.08     13.63 o 
  -3   5   1      189.31      189.96      5.77 o 
  -2   5   1        0.42        0.49      0.93 o 
  -1   5   1      415.09      437.34     10.55 o 
   0   5   1      278.82      282.65      8.57 o 
   1   5   1       13.21       15.35      1.55 o 
   2   5   1      338.46      318.57     10.82 o 
   3   5   1      442.64      442.66      9.68 o 
   4   5   1       62.23       57.29      3.03 o 
   5   5   1       31.78       37.07      4.59 o 
   6   5   1      113.92      113.84      4.84 o 
   7   5   1        6.90        6.62      3.13 o 
   8   5   1        2.68        3.47      5.17 o 
  -7   6   1        4.49        5.41      4.17 o 
  -6   6   1       24.82       23.66      3.28 o 
  -5   6   1      106.29       97.70      5.43 o 
  -4   6   1        0.62        3.35      2.58 o 
  -3   6   1      140.79      145.10      6.20 o 
  -2   6   1      331.34      360.36     15.62 o 
  -1   6   1       38.63       34.50      2.42 o 
   0   6   1       33.92       35.69      2.58 o 
   1   6   1      235.58      232.81      7.21 o 
   2   6   1      191.85      203.22      7.28 o 
   3   6   1        0.65       -1.18      2.04 o 
   4   6   1      115.44      112.64      5.74 o 
   5   6   1       86.53       79.77      4.84 o 
   6   6   1        4.38        6.56      2.91 o 
   7   6   1       41.06       42.47      6.95 o 
  -6   7   1       18.75       16.23      5.13 o 
  -5   7   1        3.07        0.88      2.35 o 
  -4   7   1      109.73      101.55      7.21 o 
  -3   7   1       62.16       64.83      5.97 o 
  -2   7   1        0.43       -0.17      2.10 o 
  -1   7   1      138.32      135.92      9.46 o 
   0   7   1       84.20      100.57      7.05 o 
   1   7   1        5.81       17.30      4.30 o 
   2   7   1      107.52      102.41      6.53 o 
   3   7   1      139.71      129.02      8.97 o 
   4   7   1       26.91       29.59      4.06 o 
   5   7   1       22.33       19.31      5.18 o 
   6   7   1       33.69       38.86      8.09 o 
  -5   8   1       16.47       20.42      4.96 o 
  -4   8   1        3.71        2.11      4.94 o 
  -3   8   1       28.52       33.73      5.26 o 
  -2   8   1      108.24      100.27      7.72 o 
  -1   8   1       38.48       44.32      5.69 o 
   0   8   1       20.99       28.02      4.92 o 
   1   8   1      119.66      110.63      8.77 o 
   2   8   1       37.93       29.15      4.69 o 
   3   8   1        4.20        7.39      5.72 o 
   4   8   1       36.13       32.10      6.67 o 
   5   8   1        8.18       10.01      4.71 o 
  -3   9   1       25.88       29.67      5.73 o 
  -2   9   1        1.02       -0.17      2.93 o 
  -1   9   1       35.92       31.10      5.79 o 
   0   9   1       51.82       51.83      6.73 o 
   1   9   1        0.13       -2.54      3.46 o 
   2   9   1       41.17       41.50      6.15 o 
   3   9   1       30.22       36.84      7.37 o 
  -9   0   2        0.63        4.08      4.91 o 
  -8   0   2       30.65       26.68      6.47 o 
  -7   0   2       93.27       97.06      9.57 o 
  -6   0   2       27.98       30.64      5.24 o 
  -5   0   2      195.04      215.76     11.12 o 
  -4   0   2      829.22      796.32     26.16 o 
  -3   0   2     2395.27     2254.81     63.51 o 
  -2   0   2      822.21      823.02     17.22 o 
  -1   0   2     3411.38     3100.26     47.07 o 
   0   0   2     9315.09     5839.55    191.38 o 
   1   0   2      685.03      653.24     12.91 o 
   2   0   2     1355.55     1327.17     27.30 o 
   3   0   2     1167.49     1118.72     28.73 o 
   4   0   2        8.81        9.10      1.25 o 
   5   0   2      361.57      372.56     14.27 o 
   6   0   2      153.29      145.36      7.21 o 
   7   0   2      102.40      101.78      7.84 o 
   8   0   2       32.96       33.49      5.83 o 
   9   0   2       14.60       15.63      9.56 o 
  -9   1   2       33.28       31.41      5.77 o 
  -8   1   2       27.99       36.40      5.02 o 
  -7   1   2       10.17        6.36      3.60 o 
  -6   1   2      384.08      361.10     13.43 o 
  -5   1   2      380.63      398.52     11.54 o 
  -4   1   2      204.69      214.37      6.58 o 
  -3   1   2     1262.16     1270.84     26.29 o 
  -2   1   2     1410.85     1487.01     50.38 o 
  -1   1   2      667.50      703.58      9.19 o 
   0   1   2     3651.34     3384.64     61.55 o 
   1   1   2     3247.43     2875.75     28.29 o 
   2   1   2      671.40      683.80     12.67 o 
   3   1   2      682.95      691.56     10.01 o 
   4   1   2      872.38      903.69     16.09 o 
   5   1   2      327.98      345.75      8.05 o 
   6   1   2        2.09        3.80      1.43 o 
   7   1   2       65.49       64.41      5.29 o 
   8   1   2       45.30       50.63      4.56 o 
   9   1   2        0.01        2.12      5.14 o 
  -9   2   2       14.93       18.94      6.19 o 
  -8   2   2       44.71       37.09      4.99 o 
  -7   2   2       84.70       71.61      5.86 o 
  -6   2   2       90.45       88.92      4.66 o 
  -5   2   2      458.91      445.84     10.63 o 
  -4   2   2      835.61      807.26     28.08 o 
  -3   2   2      565.72      585.17      9.81 o 
  -2   2   2      471.72      518.16      8.90 o 
  -1   2   2     2358.58     2348.21     32.33 o 
   0   2   2     1703.31     1713.70     21.53 o 
   1   2   2       77.99       81.73      1.86 o 
   2   2   2     1093.23     1004.93     30.09 o 
   3   2   2      944.60      978.97     22.90 o 
   4   2   2       28.26       34.20      1.46 o 
   5   2   2      378.61      370.38      9.13 o 
   6   2   2      324.96      308.30      7.66 o 
   7   2   2       20.94       22.10      2.78 o 
   8   2   2       26.48       26.46      3.92 o 
  -8   3   2       44.02       55.01      6.43 o 
  -7   3   2        6.78        8.10      3.24 o 
  -6   3   2      290.78      275.38      9.08 o 
  -5   3   2      577.76      569.87     21.68 o 
  -4   3   2       11.80       14.75      2.41 o 
  -3   3   2      639.25      684.43     12.17 o 
  -2   3   2      899.84      928.05     15.02 o 
  -1   3   2       34.95       32.95      1.27 o 
   0   3   2      866.39      856.82     15.96 o 
   1   3   2     1133.72     1096.59     14.60 o 
   2   3   2     1236.67     1301.38     19.31 o 
   3   3   2      360.38      361.05      8.07 o 
   4   3   2      577.80      568.71     12.76 o 
   5   3   2      569.13      555.13     14.57 o 
   6   3   2       48.97       47.82      3.72 o 
   7   3   2       59.97       63.50      4.62 o 
   8   3   2       25.82       21.66      4.36 o 
  -8   4   2       20.77       19.83      4.55 o 
  -7   4   2       53.65       56.27      6.21 o 
  -6   4   2       50.85       55.29      4.02 o 
  -5   4   2      171.26      168.16      5.41 o 
  -4   4   2      586.97      574.87     12.73 o 
  -3   4   2      244.83      248.43      5.84 o 
  -2   4   2      175.12      190.85      4.36 o 
  -1   4   2     1229.46     1244.08     18.78 o 
   0   4   2      748.01      753.30     21.12 o 
   1   4   2       15.24       25.06      1.71 o 
   2   4   2      680.54      678.83     14.28 o 
   3   4   2      523.56      550.77     10.50 o 
   4   4   2       15.54       15.09      1.70 o 
   5   4   2      276.39      251.69      7.86 o 
   6   4   2      173.20      165.06      7.54 o 
   7   4   2        8.59        6.89      3.57 o 
   8   4   2       13.59        8.27      3.73 o 
  -7   5   2        7.31        5.32      3.14 o 
  -6   5   2       90.57       86.15      5.47 o 
  -5   5   2      181.25      180.42      6.32 o 
  -4   5   2       17.41       24.83      2.58 o 
  -3   5   2      322.17      304.50      7.50 o 
  -2   5   2      533.89      530.75     10.98 o 
  -1   5   2       69.09       82.81      3.66 o 
   0   5   2      582.91      565.58     18.17 o 
   1   5   2      854.68      852.40     19.73 o 
   2   5   2      146.59      155.77      5.25 o 
   3   5   2      149.09      135.76      5.86 o 
   4   5   2      303.07      277.14      7.64 o 
   5   5   2       93.62       97.97      6.23 o 
   6   5   2        2.57        5.26      3.54 o 
   7   5   2       15.78       16.77      3.79 o 
  -7   6   2       22.81       24.76     10.49 o 
  -6   6   2        2.04        5.30      2.90 o 
  -5   6   2       21.57       20.84      2.75 o 
  -4   6   2      179.58      185.20      7.94 o 
  -3   6   2      168.75      156.93      6.55 o 
  -2   6   2       47.27       49.92      4.28 o 
  -1   6   2      536.39      546.99     15.45 o 
   0   6   2      469.35      458.13     14.12 o 
   1   6   2       27.22       25.33      3.25 o 
   2   6   2      292.34      288.47      9.62 o 
   3   6   2      147.60      142.08      6.08 o 
   4   6   2        1.50        1.04      1.65 o 
   5   6   2       62.37       57.56      5.70 o 
   6   6   2       35.14       29.79      4.55 o 
   7   6   2       15.06       14.21      5.34 o 
  -6   7   2       43.28       50.43      7.42 o 
  -5   7   2       40.51       49.81      9.51 o 
  -4   7   2        6.92        8.75      3.77 o 
  -3   7   2       87.28       89.14      6.43 o 
  -2   7   2      176.52      178.44     10.06 o 
  -1   7   2       22.16       28.67      4.38 o 
   0   7   2      170.77      172.46      9.69 o 
   1   7   2      289.87      270.35     10.24 o 
   2   7   2       34.30       35.42      3.91 o 
   3   7   2       46.44       40.10      5.18 o 
   4   7   2      101.37       96.65      7.14 o 
   5   7   2       27.08       32.24      4.84 o 
   6   7   2        0.32        8.14      4.39 o 
  -5   8   2       21.25       15.11      5.43 o 
  -4   8   2       56.18       50.51      6.37 o 
  -3   8   2       24.85       29.26      5.10 o 
  -2   8   2       19.41       27.37      4.80 o 
  -1   8   2      117.40      114.47      8.64 o 
   0   8   2       83.92       83.93      9.25 o 
   1   8   2        0.12        6.15      5.41 o 
   2   8   2       60.87       71.86      7.22 o 
   3   8   2       59.80       60.53      8.44 o 
   4   8   2        0.84        1.95      4.43 o 
  -2   9   2       30.41       39.35      6.26 o 
  -1   9   2        0.39       15.83      4.89 o 
   0   9   2       22.21       23.22      7.84 o 
   1   9   2       47.51       43.79      6.74 o 
   2   9   2       18.03       15.35      6.09 o 
  -9   0   3       11.00       15.57      6.70 o 
  -8   0   3        5.88        8.08      5.15 o 
  -7   0   3       77.39       71.36      8.88 o 
  -6   0   3      166.60      174.45     12.34 o 
  -5   0   3      151.03      153.81     10.35 o 
  -4   0   3     1140.15     1200.65     45.09 o 
  -3   0   3      735.94      748.49     26.12 o 
  -2   0   3     1190.28     1188.44     21.72 o 
  -1   0   3      931.04     1058.53     31.04 o 
   0   0   3      406.35      445.48     14.78 o 
   1   0   3     1275.08     1164.12     19.10 o 
   2   0   3        8.41        8.98      0.89 o 
   3   0   3      743.91      739.74     19.55 o 
   4   0   3      710.86      709.80     17.47 o 
   5   0   3       15.74       15.85      1.70 o 
   6   0   3      307.81      302.35     16.93 o 
   7   0   3      131.67      131.77     10.40 o 
   8   0   3        3.56        2.76      3.41 o 
  -9   1   3        6.33       -1.18      3.81 o 
  -8   1   3       48.73       46.77      6.48 o 
  -7   1   3       89.03      101.93      8.69 o 
  -6   1   3        4.05        7.45      2.73 o 
  -5   1   3      296.05      282.03     11.82 o 
  -4   1   3      532.84      535.79     21.03 o 
  -3   1   3       57.42       68.89      3.17 o 
  -2   1   3      849.91      833.68     12.64 o 
  -1   1   3     1540.92     1500.60     27.85 o 
   0   1   3        2.89        3.72      1.04 o 
   1   1   3      780.23      829.33     14.27 o 
   2   1   3     1870.51     1796.01     30.57 o 
   3   1   3      482.32      522.38     10.37 o 
   4   1   3      152.01      161.05      4.60 o 
   5   1   3      348.64      330.77      8.88 o 
   6   1   3      131.75      131.52      5.56 o 
   7   1   3       56.40       60.85      5.44 o 
   8   1   3       28.30       30.77      4.35 o 
  -8   2   3        0.60        0.98      7.34 o 
  -7   2   3       53.40       50.55      5.38 o 
  -6   2   3       89.41       94.99      6.24 o 
  -5   2   3       48.71       42.54      3.06 o 
  -4   2   3      214.18      218.29      6.98 o 
  -3   2   3     1046.53     1109.96     17.00 o 
  -2   2   3      965.10      950.56     14.42 o 
  -1   2   3      157.30      176.73      3.45 o 
   0   2   3     1425.63     1437.91     21.97 o 
   1   2   3     1279.99     1308.35     17.59 o 
   2   2   3      214.68      227.58      5.18 o 
   3   2   3      609.79      627.79     13.36 o 
   4   2   3      567.29      597.89     14.59 o 
   5   2   3       12.12       19.75      2.65 o 
   6   2   3       95.70       95.24      4.80 o 
   7   2   3      105.82       98.78      5.51 o 
   8   2   3        8.69       11.36      6.78 o 
  -8   3   3       16.47       19.92      4.71 o 
  -7   3   3       54.98       58.26      5.82 o 
  -6   3   3       22.28       23.05      3.88 o 
  -5   3   3       66.45       64.57      3.44 o 
  -4   3   3      354.83      325.93      9.87 o 
  -3   3   3       15.77       15.66      1.23 o 
  -2   3   3      710.69      706.16     12.54 o 
  -1   3   3     1202.57     1185.88     20.06 o 
   0   3   3      195.08      203.31      5.42 o 
   1   3   3     1476.40     1539.85     23.81 o 
   2   3   3      947.63      906.46     20.30 o 
   3   3   3      202.50      205.47      5.99 o 
   4   3   3      182.81      164.86      5.84 o 
   5   3   3      121.33      123.86      5.47 o 
   6   3   3       35.54       42.06      3.75 o 
   7   3   3        2.90        1.76      2.13 o 
   8   3   3       24.98       29.67      6.19 o 
  -8   4   3        0.49       -3.62      3.62 o 
  -7   4   3       23.12       23.17      4.63 o 
  -6   4   3       76.96       80.58      6.74 o 
  -5   4   3        7.30       23.22      4.84 o 
  -4   4   3       91.37       93.26      3.56 o 
  -3   4   3      555.73      564.78     12.27 o 
  -2   4   3      411.25      430.66      9.88 o 
  -1   4   3       86.86       86.18      2.72 o 
   0   4   3      761.22      770.34     16.94 o 
   1   4   3      555.51      557.34     10.15 o 
   2   4   3      107.13      103.36      2.73 o 
   3   4   3      345.23      323.97      8.64 o 
   4   4   3      271.06      283.69      8.83 o 
   5   4   3        5.52        7.36      2.27 o 
   6   4   3       40.17       50.62      4.23 o 
   7   4   3       79.30       78.24      6.31 o 
  -7   5   3       26.61       27.31      5.86 o 
  -6   5   3        1.20       -0.88      2.06 o 
  -5   5   3      126.88      125.94      6.45 o 
  -4   5   3      124.29      125.89      4.84 o 
  -3   5   3        0.57        0.71      1.71 o 
  -2   5   3      293.89      303.88      9.59 o 
  -1   5   3      409.79      430.30     12.44 o 
   0   5   3       26.24       24.60      2.40 o 
   1   5   3      227.18      209.73      6.57 o 
   2   5   3      482.00      483.12     12.82 o 
   3   5   3      146.74      156.38      5.97 o 
   4   5   3       38.24       36.32      3.84 o 
   5   5   3      104.13      100.49      7.20 o 
   6   5   3       46.06       52.36      5.59 o 
   7   5   3       13.91       19.40      4.08 o 
  -6   6   3       46.33       52.94      9.58 o 
  -5   6   3       14.23       22.67      4.11 o 
  -4   6   3      111.60      105.01      7.69 o 
  -3   6   3      200.64      202.24      7.76 o 
  -2   6   3       99.73      114.67      6.56 o 
  -1   6   3       45.15       43.37      3.66 o 
   0   6   3      173.73      177.99      7.51 o 
   1   6   3      155.42      154.44      6.38 o 
   2   6   3        0.09        4.11      3.25 o 
   3   6   3      150.63      151.06      8.51 o 
   4   6   3      132.71      122.13      8.30 o 
   5   6   3        3.32        7.50      4.32 o 
   6   6   3       60.35       61.05      6.95 o 
  -5   7   3       40.94       40.54      6.47 o 
  -4   7   3       58.88       54.41      4.94 o 
  -3   7   3        1.75       -2.23      2.23 o 
  -2   7   3       96.53      100.36      6.30 o 
  -1   7   3      133.96      147.60      7.98 o 
   0   7   3        3.88       16.04      3.73 o 
   1   7   3       61.60       63.33      4.56 o 
   2   7   3      172.10      166.22      7.66 o 
   3   7   3       42.88       47.87      5.41 o 
   4   7   3       10.21       17.41      4.17 o 
   5   7   3       52.87       49.50      5.93 o 
  -4   8   3       12.34       14.37      8.97 o 
  -3   8   3       69.40       65.68      6.57 o 
  -2   8   3       42.34       50.07      6.10 o 
  -1   8   3        6.38       12.09      3.92 o 
   0   8   3       89.60       99.73      8.71 o 
   1   8   3       53.25       51.34      6.05 o 
   2   8   3        3.55        2.58      3.93 o 
   3   8   3       49.88       61.91      8.86 o 
   4   8   3       27.21       27.09      6.11 o 
  -1   9   3       48.08       44.20      6.78 o 
   0   9   3        3.75        1.38      3.79 o 
   1   9   3       34.30       31.76      7.52 o 
  -8   0   4       20.04       14.71      6.56 o 
  -7   0   4       18.77       34.41      7.51 o 
  -6   0   4       51.44       43.24      9.37 o 
  -5   0   4      251.68      283.48     16.81 o 
  -4   0   4      545.10      530.48     23.54 o 
  -3   0   4        7.35        8.53      0.93 o 
  -2   0   4     1105.96     1102.74     24.63 o 
  -1   0   4     1800.83     1962.21     93.00 o 
   0   0   4       95.14      101.30      4.91 o 
   1   0   4     1274.19     1323.85     28.01 o 
   2   0   4      961.82     1036.38     20.94 o 
   3   0   4        4.74        0.18      3.20 o 
   4   0   4      217.89      206.98     11.81 o 
   5   0   4      332.69      342.96     18.44 o 
   6   0   4       24.47       32.88      5.96 o 
   7   0   4        5.43       10.07      8.80 o 
   8   0   4       46.76       46.50      8.60 o 
  -8   1   4        0.39        3.34      3.67 o 
  -7   1   4       34.83       38.21      5.87 o 
  -6   1   4      234.46      255.17     12.85 o 
  -5   1   4        4.35        7.89      2.72 o 
  -4   1   4       52.24       62.62      6.62 o 
  -3   1   4     1177.73     1119.58     32.80 o 
  -2   1   4       69.32       75.15      3.33 o 
  -1   1   4      240.96      234.14      7.69 o 
   0   1   4     2658.45     2598.50     40.96 o 
   1   1   4      487.69      537.45      9.95 o 
   2   1   4       96.32       96.14      4.09 o 
   3   1   4      733.53      731.74     15.70 o 
   4   1   4      294.64      304.61      8.23 o 
   5   1   4        3.18        4.47      3.92 o 
   6   1   4       46.82       46.39      6.77 o 
   7   1   4       69.08       65.71      6.02 o 
   8   1   4        0.10        6.09      4.76 o 
  -8   2   4       44.83       60.25      7.08 o 
  -7   2   4       15.24       22.75      4.49 o 
  -6   2   4       23.57       22.94      3.81 o 
  -5   2   4      481.47      470.07     16.57 o 
  -4   2   4      284.33      290.00      7.98 o 
  -3   2   4       26.90       28.90      1.86 o 
  -2   2   4      748.76      814.83     14.88 o 
  -1   2   4     1019.87     1078.90     19.02 o 
   0   2   4        0.15        1.44      1.02 o 
   1   2   4      296.10      294.57      6.96 o 
   2   2   4     1035.70     1056.81     29.23 o 
   3   2   4       16.96       21.41      2.50 o 
   4   2   4      127.17      134.61      4.99 o 
   5   2   4      425.92      468.43     14.09 o 
   6   2   4       44.10       46.91      4.81 o 
   7   2   4        6.22        8.85      3.33 o 
   8   2   4       27.74       24.32      4.41 o 
  -8   3   4        1.11       -1.55      3.26 o 
  -7   3   4       40.82       48.05      6.09 o 
  -6   3   4      193.28      197.02     10.44 o 
  -5   3   4       19.37       19.59      2.21 o 
  -4   3   4      257.63      260.45      8.05 o 
  -3   3   4      463.40      489.41     10.33 o 
  -2   3   4       52.02       56.88      3.67 o 
  -1   3   4      290.32      323.79      7.69 o 
   0   3   4      887.66      906.99     16.41 o 
   1   3   4      388.02      404.62      7.52 o 
   2   3   4        2.10        6.16      1.96 o 
   3   3   4      595.21      630.29     15.94 o 
   4   3   4      253.96      249.79      8.40 o 
   5   3   4        6.01        2.50      2.42 o 
   6   3   4      137.47      142.09      7.02 o 
   7   3   4       30.52       32.37      4.77 o 
  -7   4   4       10.52       12.45      4.47 o 
  -6   4   4       10.88        5.16      5.21 o 
  -5   4   4      251.45      251.88     11.90 o 
  -4   4   4      197.91      197.88      7.60 o 
  -3   4   4       23.63       24.30      2.56 o 
  -2   4   4      384.53      400.34      9.53 o 
  -1   4   4      539.24      552.73     15.91 o 
   0   4   4        0.03        2.49      0.97 o 
   1   4   4      185.06      178.02      4.30 o 
   2   4   4      596.15      639.70     15.47 o 
   3   4   4       14.73       18.22      2.17 o 
   4   4   4       84.49       84.88      4.55 o 
   5   4   4      274.38      276.48     10.65 o 
   6   4   4       19.67       26.31      3.48 o 
   7   4   4        4.20        6.66      4.33 o 
  -7   5   4       20.04       23.21      6.41 o 
  -6   5   4       55.31       46.52      5.83 o 
  -5   5   4       13.88       19.03      3.01 o 
  -4   5   4       50.54       45.14      3.68 o 
  -3   5   4      307.98      294.11      8.79 o 
  -2   5   4       49.71       50.34      3.68 o 
  -1   5   4      120.50      125.80      5.76 o 
   0   5   4      637.81      612.33     19.81 o 
   1   5   4      181.47      185.45      6.54 o 
   2   5   4       33.64       33.75      3.88 o 
   3   5   4      228.34      218.11     10.19 o 
   4   5   4       92.86       94.78      6.71 o 
   5   5   4        0.83        3.23      4.75 o 
   6   5   4       23.15       24.47      4.69 o 
  -6   6   4        9.30       -0.12      3.06 o 
  -5   6   4       48.04       43.85      5.65 o 
  -4   6   4       93.26       95.56      7.18 o 
  -3   6   4        0.29        2.57      3.24 o 
  -2   6   4      193.21      195.96      8.76 o 
  -1   6   4      265.73      289.56     11.09 o 
   0   6   4        3.42        2.04      2.18 o 
   1   6   4      222.10      205.18      7.42 o 
   2   6   4      162.06      155.89      8.96 o 
   3   6   4        0.75        7.07      3.01 o 
   4   6   4       51.39       54.09      6.00 o 
   5   6   4       52.92       51.44      6.53 o 
   6   6   4        7.91       12.96      4.48 o 
  -5   7   4        1.43        0.65      4.34 o 
  -4   7   4       11.49       18.36      4.39 o 
  -3   7   4       93.05       86.97      6.36 o 
  -2   7   4       21.52       18.83      3.64 o 
  -1   7   4       40.04       34.48      4.23 o 
   0   7   4      213.28      212.46      9.69 o 
   1   7   4       61.33       65.65      5.06 o 
   2   7   4       14.13       20.29      4.25 o 
   3   7   4       72.94       59.55      6.71 o 
   4   7   4       29.98       32.54      5.53 o 
   5   7   4        0.05        1.77      3.94 o 
  -3   8   4        0.93        4.61      4.24 o 
  -2   8   4       49.19       45.62      6.09 o 
  -1   8   4       50.74       53.14      6.53 o 
   0   8   4        1.03        7.06      3.45 o 
   1   8   4       32.32       31.53      6.36 o 
   2   8   4       48.33       43.58     10.19 o 
   3   8   4        4.28        8.20      4.67 o 
  -8   0   5        9.92        4.79      8.67 o 
  -7   0   5      132.70      146.00     15.62 o 
  -6   0   5       36.32       45.67      7.89 o 
  -5   0   5       31.12       29.26      6.27 o 
  -4   0   5      986.03      953.47     44.37 o 
  -3   0   5      186.06      210.63     12.67 o 
  -2   0   5        0.48       -0.56      2.86 o 
  -1   0   5     1111.04     1060.68     62.97 o 
   0   0   5      366.64      355.49     10.31 o 
   1   0   5       15.71       12.40      3.11 o 
   2   0   5      445.96      440.63     10.99 o 
   3   0   5      882.87      870.38     36.30 o 
   4   0   5       47.26       46.46      6.32 o 
   5   0   5       68.80       60.87      8.07 o 
   6   0   5      328.28      349.36     22.84 o 
   7   0   5        5.62        9.97      5.51 o 
  -8   1   5       36.77       38.61      6.28 o 
  -7   1   5        0.02        3.18      3.27 o 
  -6   1   5       72.62       89.62     11.27 o 
  -5   1   5      272.60      285.03     16.52 o 
  -4   1   5        0.62        2.75      2.18 o 
  -3   1   5      397.60      387.35      9.29 o 
  -2   1   5     1023.37     1074.52     23.00 o 
  -1   1   5      104.02       96.74      2.95 o 
   0   1   5      269.33      272.61     11.27 o 
   1   1   5     1159.08     1099.60     20.85 o 
   2   1   5      421.65      410.39     12.70 o 
   3   1   5       10.79       11.54      1.88 o 
   4   1   5      443.10      430.69     15.09 o 
   5   1   5      149.97      142.70      8.38 o 
   6   1   5        1.57       -1.63      2.80 o 
   7   1   5      106.03       95.97      8.43 o 
  -8   2   5        9.69        8.96      4.19 o 
  -7   2   5       82.08       77.68      7.56 o 
  -6   2   5       15.99       22.20      4.56 o 
  -5   2   5       21.85       17.62      3.43 o 
  -4   2   5      415.50      419.91     13.20 o 
  -3   2   5      408.66      372.82      7.89 o 
  -2   2   5        0.47        0.68      1.17 o 
  -1   2   5      706.16      773.93     20.28 o 
   0   2   5      811.22      813.13     16.84 o 
   1   2   5        0.34        6.02      1.96 o 
   2   2   5      649.08      650.57     19.16 o 
   3   2   5      573.51      609.12     16.40 o 
   4   2   5       26.30       27.95      2.99 o 
   5   2   5       96.21       87.70      6.56 o 
   6   2   5      127.62      126.87      8.70 o 
   7   2   5       16.04       26.69      5.29 o 
  -7   3   5        0.21        3.70      3.38 o 
  -6   3   5       63.30       61.48      6.45 o 
  -5   3   5       78.24       87.40      6.43 o 
  -4   3   5       18.44       23.24      2.80 o 
  -3   3   5      165.21      159.86      4.83 o 
  -2   3   5      876.57      879.95     22.14 o 
  -1   3   5      150.26      145.86      4.48 o 
   0   3   5      143.70      145.06      5.68 o 
   1   3   5     1365.21     1409.90     33.97 o 
   2   3   5      129.16      127.65      5.02 o 
   3   3   5       22.16       19.83      2.45 o 
   4   3   5      310.38      327.64     11.40 o 
   5   3   5       38.12       41.44      4.55 o 
   6   3   5        0.63        1.36      2.88 o 
   7   3   5       31.43       30.26      5.01 o 
  -7   4   5       37.67       39.40      6.42 o 
  -6   4   5       15.54       19.63      4.64 o 
  -5   4   5       27.82       23.96      4.10 o 
  -4   4   5      196.51      195.58      8.33 o 
  -3   4   5      241.89      234.81      8.50 o 
  -2   4   5        1.41        1.52      1.56 o 
  -1   4   5      411.78      428.65     10.74 o 
   0   4   5      451.83      464.04     10.69 o 
   1   4   5        0.56        0.42      1.37 o 
   2   4   5      383.50      368.94     13.73 o 
   3   4   5      305.77      323.55     10.99 o 
   4   4   5       14.85       19.41      2.82 o 
   5   4   5       54.73       54.62      4.67 o 
   6   4   5       64.44       63.12      8.56 o 
  -6   5   5       31.31       36.91      7.30 o 
  -5   5   5       85.83       87.39      9.90 o 
  -4   5   5        0.28       -3.12      3.12 o 
  -3   5   5      114.71      105.57      6.97 o 
  -2   5   5      319.57      322.13     14.57 o 
  -1   5   5       46.98       52.65      3.66 o 
   0   5   5       74.35       71.47      4.10 o 
   1   5   5      351.13      368.58     14.66 o 
   2   5   5      132.69      145.71      9.60 o 
   3   5   5        3.36       -1.53      3.59 o 
   4   5   5      136.61      134.08      9.51 o 
   5   5   5       49.22       47.22      6.20 o 
   6   5   5        0.11       -2.66      4.94 o 
  -5   6   5       12.79       13.07      5.20 o 
  -4   6   5      144.51      131.07      8.90 o 
  -3   6   5       53.39       59.47      6.05 o 
  -2   6   5        3.82        2.42      2.84 o 
  -1   6   5      149.80      144.53      7.37 o 
   0   6   5       97.41       98.74      6.60 o 
   1   6   5        2.10        5.21      2.84 o 
   2   6   5       83.42       84.86      7.19 o 
   3   6   5      163.39      170.47     10.73 o 
   4   6   5       16.21       14.45      4.44 o 
   5   6   5       20.69       19.05      4.98 o 
  -4   7   5        0.58       -1.89      3.24 o 
  -3   7   5       54.84       51.27      6.51 o 
  -2   7   5       99.49       98.21      6.95 o 
  -1   7   5       17.01       23.25      4.93 o 
   0   7   5       31.45       30.82      5.03 o 
   1   7   5      106.10      104.50     10.93 o 
   2   7   5       54.64       65.01      7.13 o 
   3   7   5        2.47        0.60      3.56 o 
   4   7   5       47.10       38.60      6.68 o 
  -2   8   5        0.19        8.02      6.41 o 
  -1   8   5       49.00       50.98      8.50 o 
   0   8   5       49.25       53.27      7.98 o 
   1   8   5        0.04        6.06      6.98 o 
  -7   0   6        0.30        1.21     11.42 o 
  -6   0   6      101.52      103.77     14.34 o 
  -5   0   6       63.79       91.81     15.29 o 
  -4   0   6       49.65       58.88     11.05 o 
  -3   0   6      225.02      253.11     13.17 o 
  -2   0   6      440.69      392.35     26.06 o 
  -1   0   6       77.83       70.96      8.48 o 
   0   0   6      373.66      390.51     13.07 o 
   1   0   6      711.68      691.31     36.07 o 
   2   0   6       24.87       26.37      4.55 o 
   3   0   6      143.58      157.27     12.14 o 
   4   0   6      211.12      203.48     15.24 o 
   5   0   6       35.43       33.98      7.24 o 
   6   0   6        0.98       -4.53      4.73 o 
   7   0   6        8.09        5.95      5.56 o 
  -7   1   6       18.55       17.74      6.38 o 
  -6   1   6       16.18       31.33      6.50 o 
  -5   1   6       50.29       50.62      6.28 o 
  -4   1   6      155.63      153.56      9.23 o 
  -3   1   6      169.37      160.91      5.03 o 
  -2   1   6      104.41      105.59      4.57 o 
  -1   1   6      636.76      690.62     29.90 o 
   0   1   6      458.52      466.68     10.63 o 
   1   1   6       11.29       16.36      1.76 o 
   2   1   6      423.57      423.59     11.97 o 
   3   1   6      137.74      142.08      7.74 o 
   4   1   6        1.58        3.84      2.56 o 
   5   1   6      103.35      112.36      8.46 o 
   6   1   6       23.84       28.13      5.18 o 
   7   1   6       10.08        8.02      4.61 o 
  -7   2   6        2.07       11.98      8.15 o 
  -6   2   6       85.91       72.96      7.94 o 
  -5   2   6      124.65      125.77      8.31 o 
  -4   2   6        0.51        6.19      4.78 o 
  -3   2   6      227.46      224.75     10.33 o 
  -2   2   6      241.24      251.02      8.47 o 
  -1   2   6       26.19       25.45      1.98 o 
   0   2   6      290.02      291.86      7.18 o 
   1   2   6      296.13      305.45     10.43 o 
   2   2   6      113.58      119.92      6.50 o 
   3   2   6      106.30      104.43      7.28 o 
   4   2   6      195.06      186.87      9.70 o 
   5   2   6       72.00       67.12      6.29 o 
   6   2   6        3.70        6.40      3.42 o 
  -7   3   6       26.78       26.16      5.69 o 
  -6   3   6       13.64       25.11      6.86 o 
  -5   3   6       43.69       45.70      5.75 o 
  -4   3   6      220.04      215.34     11.26 o 
  -3   3   6       21.64       17.97      2.57 o 
  -2   3   6       57.20       57.07      3.81 o 
  -1   3   6      407.43      420.77     11.49 o 
   0   3   6      147.10      140.98      4.63 o 
   1   3   6        3.53        6.48      3.39 o 
   2   3   6      174.42      172.73      6.85 o 
   3   3   6      188.74      199.65      8.38 o 
   4   3   6        3.16        2.30      2.44 o 
   5   3   6       67.13       71.58      6.85 o 
   6   3   6       59.87       61.83      6.80 o 
  -6   4   6       44.98       40.29      7.35 o 
  -5   4   6       76.23       82.05      7.34 o 
  -4   4   6        0.71        6.54      2.42 o 
  -3   4   6      143.32      138.30      6.79 o 
  -2   4   6      130.04      140.46      6.15 o 
  -1   4   6       14.32       14.24      1.94 o 
   0   4   6      160.99      144.78      7.68 o 
   1   4   6      175.63      185.02      7.59 o 
   2   4   6       73.05       74.10      4.53 o 
   3   4   6       62.75       56.83      4.45 o 
   4   4   6      117.62      127.87      8.89 o 
   5   4   6       46.98       41.08      6.93 o 
   6   4   6        4.55        1.20      3.64 o 
  -5   5   6        9.04       13.11      7.50 o 
  -4   5   6       76.73       74.94      6.84 o 
  -3   5   6       46.65       51.07      7.39 o 
  -2   5   6       28.45       31.27      3.41 o 
  -1   5   6      219.83      225.39      9.40 o 
   0   5   6      138.33      136.05     10.15 o 
   1   5   6        3.65       10.44      3.90 o 
   2   5   6      130.98      129.07      9.07 o 
   3   5   6       54.81       60.15      6.50 o 
   4   5   6        0.00       -3.32      3.77 o 
   5   5   6       30.63       32.66      7.18 o 
  -4   6   6        5.80        6.87      8.63 o 
  -3   6   6       39.41       40.58      5.38 o 
  -2   6   6       95.71       83.70      6.35 o 
  -1   6   6        9.02        6.97      3.25 o 
   0   6   6       77.40       83.69      7.32 o 
   1   6   6      136.93      131.54     10.92 o 
   2   6   6        4.87        2.88      3.05 o 
   3   6   6       30.90       32.46      6.01 o 
   4   6   6       40.58       35.91      6.63 o 
  -2   7   6        8.27       11.54      5.24 o 
  -1   7   6       73.62       68.63      7.53 o 
   0   7   6       50.39       49.84      6.81 o 
   1   7   6        1.87        7.89      4.09 o 
   2   7   6       43.15       44.41      7.13 o 
  -6   0   7        2.17       -2.97      5.76 o 
  -5   0   7      142.91      123.55     13.25 o 
  -4   0   7      234.43      220.20     16.12 o 
  -3   0   7        4.63       13.84     14.67 o 
  -2   0   7      228.84      239.20     10.29 o 
  -1   0   7      394.91      396.32     15.33 o 
   0   0   7       21.36       12.84      2.35 o 
   1   0   7      165.28      187.30     13.98 o 
   2   0   7      396.40      393.97     40.35 o 
   3   0   7      211.95      201.42     15.19 o 
   4   0   7       43.84       63.11      9.52 o 
   5   0   7      115.81      101.62     15.58 o 
   6   0   7       75.87       77.26     13.56 o 
  -6   1   7       59.74       56.37      7.31 o 
  -5   1   7       31.96       39.62      6.48 o 
  -4   1   7      127.80      133.55      9.69 o 
  -3   1   7      349.60      364.28     22.20 o 
  -2   1   7      192.25      188.78     11.77 o 
  -1   1   7       44.82       47.74      4.24 o 
   0   1   7      416.37      411.27     10.84 o 
   1   1   7      292.98      284.52     12.26 o 
   2   1   7        1.35       -1.08      2.44 o 
   3   1   7      222.63      243.64     12.91 o 
   4   1   7      178.53      170.36     10.96 o 
   5   1   7        6.12       10.62      4.11 o 
   6   1   7       58.23       62.81      7.60 o 
  -6   2   7        1.86       -2.09      3.37 o 
  -5   2   7       85.29       90.74      8.39 o 
  -4   2   7      144.76      153.65     10.46 o 
  -3   2   7       12.99       12.22      3.25 o 
  -2   2   7      243.71      260.55     11.04 o 
  -1   2   7      368.90      382.09     11.36 o 
   0   2   7       58.18       55.85      4.07 o 
   1   2   7      266.03      265.94      9.60 o 
   2   2   7      390.57      376.02     15.90 o 
   3   2   7       88.93       86.33      7.06 o 
   4   2   7       34.86       43.61      5.66 o 
   5   2   7       86.93       93.41      8.50 o 
  -6   3   7       40.83       38.30      6.50 o 
  -5   3   7        8.89       12.91      4.30 o 
  -4   3   7       30.01       40.64      6.63 o 
  -3   3   7      249.88      252.36     10.81 o 
  -2   3   7      221.34      200.58      8.86 o 
  -1   3   7       28.86       24.01      2.41 o 
   0   3   7      351.75      364.59     12.90 o 
   1   3   7      307.64      301.95     11.41 o 
   2   3   7       20.11       23.31      3.01 o 
   3   3   7      141.11      140.38      9.00 o 
   4   3   7      100.14      101.38      8.29 o 
   5   3   7        0.10        3.84      3.98 o 
  -5   4   7       59.83       63.87      8.71 o 
  -4   4   7       71.05       58.38      7.58 o 
  -3   4   7        9.13       11.82      3.29 o 
  -2   4   7      142.11      133.94      6.26 o 
  -1   4   7      225.04      220.55     11.26 o 
   0   4   7       31.25       32.36      4.49 o 
   1   4   7      155.56      157.68      9.94 o 
   2   4   7      234.64      224.45     16.12 o 
   3   4   7       46.46       45.66      8.00 o 
   4   4   7       18.21       26.17      6.58 o 
  -4   5   7       40.42       32.88      6.29 o 
  -3   5   7      113.33       97.82     11.31 o 
  -2   5   7       66.61       78.12      9.13 o 
  -1   5   7       13.62       14.12      3.69 o 
   0   5   7      134.18      138.36      9.83 o 
   1   5   7      103.49      116.20      9.01 o 
   2   5   7        0.05       -1.22      3.04 o 
   3   5   7       67.82       70.96      9.60 o 
  -3   6   7        0.49        5.60      6.79 o 
  -2   6   7       50.06       44.13      8.38 o 
  -1   6   7       74.16       62.85      7.02 o 
   0   6   7        5.09       11.17      4.53 o 
   1   6   7       30.17       34.86      5.95 o 
   2   6   7       86.87       87.27      9.51 o 
  -5   0   8        0.06       -2.64      4.29 o 
  -4   0   8       15.58       28.49     15.45 o 
  -3   0   8      133.62      138.35     13.83 o 
  -2   0   8       19.79        9.56      4.49 o 
  -1   0   8      107.15      112.83     11.28 o 
   0   0   8      273.27      276.96     19.53 o 
   1   0   8       68.35       55.48      8.71 o 
   2   0   8       88.09       98.03     11.97 o 
   3   0   8       96.12       95.56     12.30 o 
   4   0   8       32.37       41.53      8.98 o 
  -5   1   8       48.70       64.30      8.15 o 
  -4   1   8       35.61       43.82      5.67 o 
  -3   1   8        5.74        6.71      3.13 o 
  -2   1   8      171.45      154.78      7.46 o 
  -1   1   8      157.75      141.91      9.42 o 
   0   1   8        1.12        1.14      3.27 o 
   1   1   8      147.43      150.54     10.02 o 
   2   1   8      126.95      123.89      9.57 o 
   3   1   8        1.71       -1.12      3.51 o 
   4   1   8       41.63       41.33      6.58 o 
  -5   2   8        0.75        1.29      3.48 o 
  -4   2   8       45.99       44.58      6.00 o 
  -3   2   8       82.67       86.63      7.97 o 
  -2   2   8        3.45        7.39      2.33 o 
  -1   2   8       74.73       80.33      5.46 o 
   0   2   8      182.43      165.53     10.15 o 
   1   2   8       38.98       38.70      5.23 o 
   2   2   8       18.23       20.39      4.62 o 
   3   2   8      109.01       96.14      8.47 o 
   4   2   8       40.16       34.58      5.82 o 
  -4   3   8       29.84       34.55      5.84 o 
  -3   3   8       29.05       31.54      4.96 o 
  -2   3   8       78.86       77.69      8.49 o 
  -1   3   8       86.86       80.93      5.79 o 
   0   3   8        2.71        6.67      5.10 o 
   1   3   8       47.42       44.32      5.66 o 
   2   3   8       90.37       89.33      7.65 o 
   3   3   8        2.94       -4.54      5.19 o 
  -3   4   8       53.73       46.79      9.04 o 
  -2   4   8        1.08       -0.17      3.11 o 
  -1   4   8       41.50       43.74      6.38 o 
   0   4   8      108.07       95.20      7.61 o 
   1   4   8       21.43       17.76      8.03 o 
   2   4   8        8.63       10.21      5.67 o 
   3   4   8       69.10       69.90      9.74 o 
  -2   5   8       58.44       74.69     12.89 o 
  -1   5   8       52.82       47.66      7.72 o 
   0   5   8        0.38       -0.29      2.83 o 
   1   5   8       51.62       45.01      7.54 o 
  -3   0   9       62.98       62.77      9.23 o 
  -2   0   9      126.42      103.95     24.20 o 
  -1   0   9       39.55       34.46      8.16 o 
   0   0   9       26.61       34.28      7.97 o 
   1   0   9      142.35      117.11     14.25 o 
   2   0   9       91.10       83.66     12.30 o 
  -3   1   9       75.70       69.93      9.63 o 
  -2   1   9        0.19        1.15      6.17 o 
  -1   1   9       96.85       93.12      9.00 o 
   0   1   9      136.55      124.43      9.42 o 
   1   1   9        3.67        0.43      2.91 o 
   2   1   9       47.49       61.28      7.71 o 
  -3   2   9       27.32       24.66      6.59 o 
  -2   2   9      155.54      146.12     13.39 o 
  -1   2   9       38.25       33.51      6.16 o 
   0   2   9       22.97       38.02      5.93 o 
   1   2   9      175.65      180.76     12.64 o 
   2   2   9       59.71       54.08      7.38 o 
  -1   3   9       91.12       86.96     11.93 o 
   0   3   9      114.73      107.36     11.21 o 
   1   3   9        2.71        4.33      4.51 o 
                                                 
